# Supplementary material for: Electrospun Polycrown Ether Composite Nanofibers as an Adsorbent for On-Line Solid Phase Extraction of Eight Bisphenols from Drinking Water Samples with Column-Switching Prior to High Performance Liquid Chromatography
Source: Polymers (Basel). 2022 Nov 7;14(21):4765. doi: 10.3390/polym14214765 (PMC9659129; doi:10.3390/polym14214765)
Supplement: Supplementary file 1 [file polymers-14-04765-s001.zip]

Archive with 1 entries (1 files):
- polymers-1958981-supplementary.pdf
